# Supplementary material for: Apolipoprotein-mediated regulation of lipid metabolism induces distinctive effects in different types of breast cancer cells
Source: Breast Cancer Res. 2020 Apr 22;22:38. doi: 10.1186/s13058-020-01276-9 (PMC7178965; doi:10.1186/s13058-020-01276-9)
Supplement: Supplementary file 1 — Additional file 1:Supplementary Figure 1. Expression of ApoA-I and ApoE in Transfected MCF-7 and MDA-MB-231 Cells. A. mRNA levels in transfected MCF-7 and MDA-MB-231 cells. mRNA levels of APOA1 and APOE were quantified by RT-qPCR. ns: difference with control not significant. Significant difference compared to control cells: *P <0.05. B and C. Immunofluorescence detection of apoA-I and apoE in transfected MCF-7 and MDA-MB-231 cells. ApoA-I and apoE were detected by immunofluorescence using anti-apoA-I and anti-apoE antibodies and visualized by epifluorescence microscopy (scale = 10 μm). [file 13058_2020_1276_MOESM1_ESM.zip]

Archive with 3 entries (3 files):
- Suppl Figure 1/Suppl Figure 1A.pdf
- Suppl Figure 1/Suppl Figure 1B.pdf
- Suppl Figure 1/Suppl Figure 1C.pdf
